# Supplementary material for: Correlation of retinal sensitivity in microperimetry with vascular density in optical coherence tomography angiography in primary open-angle glaucoma
Source: PLoS One. 2020 Jul 6;15(7):e0235571. doi: 10.1371/journal.pone.0235571 (PMC7337279; doi:10.1371/journal.pone.0235571)
Supplement: S1 Dataset — (XLSX) [file pone.0235571.s001.xlsx]

## Sheet: HC
	płeć	wiek	oko	GCC śred	GCC góra	GCC dół	Aver. Thresh	Macular int	SVP whole	SVP sup	SVP inf	SVP paraf	SVP paraf sup	SVP paraf inf	SSI SVP	Deep whole	DVP/SVP	RPC whol	pRPC	pRPC Sup	pRPC Inf	SSI RPC	VFI	MD	PSD	Vis	IOP	RNFL global	RNFL S	RNFL I	RNFL T	RNFL N	Długość	Pachym	NT	cukrzyca
1 NE	K	71	P	110	110	109	28.4	36.6	55.5	55.5	55.6	60.7	61.2	60.2	9	51.5	0.927928	52.4	53.7	53.1	54.4	9	95	-2.78	3.63	1	20	119	122	156	91	107	22.16	570	1	0
2 K-GH	K	73	P	90	89	91	27.5	33.2	48.3	48.4	48.2	50.6	49.7	51.5	7	49.9	1.03313	49.7	50.7	51	50.4	9	96	-2.26	2.65	0.9	15	93	118	114	69	73	22.68	542	0	1
3 GH	M	69	L	100	97	103	27.9	60.3	49.5	48.8	50.1	51.7	49.7	53.8	8	48.5	0.979798	48.1	52.7	52.4	53	8	99	-1.97	2.39	1	18	101	125	135	73	72	22.99	538	1	0
4 RT	K	76	P	78	78	78	26.4	81.1	47.2	47.7	46.8	52.4	53	51.8	9	54.9	1.16314	48.5	49.4	50.9	47.8	10	100	0.74	2.87	1	13	84	101	107	51	75	23.52	540	1	1
4 RT			L	79	78	80	28.5	97.5	49.8	48.5	48	51.5	54.4	50.6	7	51.8	1.04016	46.4	48.1	48.4	47.8	6	98	-0.14	2.51	1	16	82	122	93	48	64	23.73	543
5 MJ	M	77	P	100	100	100	27.6	93.1	49.3	48.6	50.1	44.3	44.8	45.8	8	52.8	1.07099	45.9	48	49.4	46.5	9	100	-0.62	1.66	1	17	99	124	119	79	72	21.8	540	1	0
5 MJ			L	100	101	99	27.5	62.3	50.2	51.3	49.1	54.2	53.1	55.3	8	49.9	0.994024	45.2	46.7	46.8	46.7	9	100	0.23	1.38	1	20	101	135	123	75	72	21.95	540
6 KU	K	67	P	101	101	102	27.4	52.7	47.1	56.9	47.3	50.6	50.3	51	8	46.7	0.991507	46.8	48.1	49.6	46.5	9	99	-1.96	3.35	1	18	100	123	114	78	86	22.52	549	0	0
6 KU			L	102	100	104	27.7	41.8	50.9	50.1	51.8	53	52.6	53.5	9	51.2	1.00589	47.4	50.9	52.1	49.6	8	98	-2	2.62	1	17	98	110	119	76	88	22.48	549
7 LJ	K	74	L	102	102	102	24.2	95.5	46.4	47	45.9	41.3	41.1	41.4	7	47.7	1.02802	50.9	55	56.2	53.7	8	99	-2.86	1.54	1	17	119	147	160	76	93		487	0	0
8 KW	K	66	P	114	113	115	26.2	61.5	49.2	50.4	48.2	54.4	55	53.8	8	47.9	0.973577	47.3	48	46	50.2	9	96	-3.94	2.48	1	18	122	134	157	119	80		489	1	0
8 KW			L	115	116	115	26.8	77	52.3	51.8	52.9	56.2	55.8	56.6	8	40.6	0.776291	49.4	51.3	50.9	51.8	8	97	-3.1	2.29	1	20	114	137	139	113	68		497
9 BE	M	69	P	98	98	99	27.6	56.3	50.8	50.9	50.7	53.5	52.4	54.7	9	53.8	1.05906	53.8	49.2	49.5	49	10	98	-1.72	3	1	15	103	120	141	84	67	22.12	540	0	0
10 KB	M	68	P	104	104	104	26.9	78	51.7	51.3	52.1	52.2	49.4	55	6	52.3	1.01161	50.6	54.8	56.2	53.3	9	96	-2.98	2.73	1	18	108	145	138	65	82	22.31	532	1	0
10 KB			L	109	108	111	26.3	85.4	48.4	48.9	47.9	52	51.2	53	7	46	0.950413	51.6	54.7	54.3	55.2	8	98	-2.25	2.12	1	19	105	139	137	63	80	22.12	534
11 ŁL	M	61	P	105	104	105	28.2	61.1	53.7	53.8	53.5	57.7	57.7	57.8	8	50	0.931099	50.2	53.1	52.9	53.4	9	100	1.17	1.26	1	17	98	116	127	75	75	24.02	562	0	0
11 ŁL			L	104	102	106	25.9	89.9	54.1	55.1	53	57.1	56.1	58	8	52.6	0.972274	50.9	53.3	53	53.6	9	100	0.76	1.51	1	18	102	117	133	72	86	24.04	555
12 BT	K	71	P	91	90	93	25.1	95.7	45.1	44	46.3	48.7	47.3	50.1	8	47.3	1.04878	44	45.4	43.4	47.6	8	98	-2.94	2.83	1	23	90	107	113	55	84	23.39	566	1	1
13 GK	K	60	P	93	91	95	25.1	87.3	48	48.4	47.6	52.4	52.7	52.1	7	52.3	1.08958	51.4	54.7	56.1	53.2	8	98	-2.95	2.28	1	19	106	108	162	60	96	23.46	499	1	0
13 GK			L	89	91	86	22.9	99.3	46.6	47.8	45.5	51.4	51	51.7	8	47.9	1.0279	49.1	51.6	52.1	51	8	97	-2.75	2.93	1	19	104	113	140	56	108	23.54	486
14 BE	K	62	L	91	90	92	26.4	78.1	49.2	48.9	49.6	52.5	51.4	53.6	7	44.1	0.896341	49.9	52.6	53.1	52.1	8	96	-1.78	2.35	0.9	17	90	114	111	53	83	23.11	546	0	0
15 MS	M	71	P	92	89	95	27.4	68.7	49	49.1	49	53.2	53.2	53.3	8	45	0.918367	49.9	52.6	51.2	54	9	97	-1.22	1.86	1	17	103	115	139	70	89			0	0
15 MS			L	91	89	94	27.2	53.4	51.4	50.9	51.9	54.3	53.7	54.8	8	48.9	0.951362	50	54.03	53.3	55.3	8	99	-3.46	2.09	1	19	100	122	136	64	76

## Sheet: POAG
	płeć	wiek	oko	GCC śred	GCC góra	GCC dół	Aver. Thresh	Macular int	SVP whole	SVP sup	SVP inf	SVP paraf	SVP paraf sup	SVP paraf inf	SSI SVP	Deep whole	DVP/SVP	RPC whol	pRPC	pRPC Sup	pRPC Inf	SSI RPC	VFI	MD	PSD	Vis	IOP	RNFL global	RNFL S	RNFL I	RNFL T	RNFL N	Długość	Pachym		zabieg p/jaskrowy	b-bloker	ant anh węg	a2-adrenomimetyk	prostaglandyna	Przynajmiej 1 lek	NT	cukrzyca
1 CM	K	78	L	61	63	60	26.3	90.3	35.3	37.4	35	34.3	35.8	32.8	7	45.2	1.28045	47.2	36	39	32.6	7	99	-0.54	1.87	0.7	15	76	108	85	43	67	21.97	538	Nodofree Combi	0	1	1	0	0	1	1	1
2 SA	K	55	P	96	98	95	25.1	82.5	49.5	50	49	55.4	56.7	54.1	9	51.5	1.0404	48.1	50.8	52.2	49.2	10	95	-4.87	3.85	1	17	102	124	118	69	97		487	Monoprost	0	0	0	0	1	1	1	0
3 MR	M	63	L	98	96	101	25.2	98.6	45.2	45.2	45.3	47	46.8	47.2	7	47.3	1.04646	46.7	48.2	47.4	48.9	8	89	-5.19	2.98	1	22	96	104	127	80	71	24.57	540	Oftensin	0	1	0	0	0	1	0	0
4 NJ	M	82	P	90	87	93	26.8	71.8	47	46.5	47.4	52.4	53.3	51.4	9	51.4	1.09362	51.5	52.3	52.3	52.3	9	99	-0.78	1.69	1	17	95	107	128	59	86	22.72	537	Duotrav	0	1	0	0	1	1	1	1
4 NJ			L	78	77	79	24.4	97.7	41.2	40.6	41.7	47.5	48.6	46.3	8	49.1	1.19175	40	42.1	41	43.3	8	99	-0.18	1.76	1	17	75	92	95	47	65	22.74	557	Duotrav	0	1	0	0	1	1	1	1
5 KS	M	67	L	83	85	81	26.6	64.3	46.2	48	44.3	52.6	53.4	51.7	8	52.5	1.13636	44.8	46	46.6	45.4	9	97	-2.33	1.71	1	17.7	81	102	90	55	76			Timo Comod, Monoprost	0	1	0	0	1	1	1	0
6 MK	K	78	L	65	67	64	19	100	30.4	31	29.8	35.8	34.5	29.8	7	32.8	1.07895	24.9	22.7	24.4	20.8	7	91	-2.87	6.87	1	17	49	65	53	33	44			nodofree, Bimefree	0	0	1	0	1	1	0	0
7 PZ	M	77	L	64	60	69	23.8	99.1	37.1	36	38.1	40.7	37.7	43.7	7	49.9	1.34501	33.2	35.2	34.1	36.4	9	89	-4.19	9.02	1	19	57	69	75	34	51	23.38	558	nie	1	0	0	0	0	0	1	0
8 ŻK	M	62	P	63	64	63	17.4	100	35.1	34.8	35.3	38	39.1	37	8	51.5	1.46724	34	32.4	31.9	33.1	8	87	-4.7	3.9	0.9	21	57	62	82	30	51			Nodomfree, Bimefree	0	0	1	0	1	1	0	0
8 ŻK			L	74	80	68	27	48.3	39.6	41.2	37.9	43.1	44.1	42	7	46.5	1.17424	37.2	38	41.5	34.3	7	96	-2.43	2.07	1	20	68	84	82	46	61			Nodomfree, Bimefree	0	0	1	0	1	1
9 ŁE	K	64	P	88	90	87	27.6	57.3	46.6	47.1	46.1	51	51.7	50.3	7	45.8	0.982833	46.2	46.7	47.4	45.9	7	98	-2.41	2.45	1	16	85	104	89	79	69			Lumigan	0	0	0	0	1	1	0	0
9 ŁE			L	88	84	91	26.3	77.4	49.1	49.1	49.1	50	48.6	51.4	7	49	0.997963	44.8	44.2	45.2	43.1	9	98	-1.83	2.66	1	17	81	101	102	67	54			Lumigan	0	0	0	0	1	1
10 BJ	M	80	P	80	78	82	25.1	90.4	35.9	34.5	37.2	38.5	38.3	38.6	7	39.3	1.09471	44	44.2	45	43.4	7	98	-2.23	2.41	1	19	77	109	93	44	63	21.57	482	rozalin, alphagan	0	0	1	1	0	1	1	0
11 DR	K	74	P	71	74	68	23.4	94.4	37.3	39.6	35.2	45	45.8	44.2	6	50.8	1.36193	37	38.8	39.2	38.4	7	92	-3.65	2.89	0.9	14	60	72	66	46	59	23.76	464	Rozacom	0	1	1	0	0	1	0	0
11 DR			L	80	82	79	24.8	99.1	41.1	41.7	40.5	48	48.2	47.9	6	46.1	1.12165	41.5	42.9	41.1	44.8	6	95	-3.24	3.85	1	16	72	79	97	49	62	24.04	461	nie	0	0	0	0	0	0
12 WJ	M	75	L	82	82	82	26.9	75.8	43.8	44	43.7	48.6	49.8	47.4	8	53.5	1.22146	41.3	41.8	41	42.8	10	94	-4.89	2.49	1	17	77	90	110	56	53	22.63	481	alphagan, rozacom, monoprost	0	1	1	1	1	1	0	0
13 BH	K	66	P	81	84	78	26.6	53.3	46.1	48.2	43.9	53.1	55	51.3	7	49.1	1.06508	41.7	46.5	49.8	43.1	8	98	-1.87	2.08	1	18	73	89	77	64	62	23.72	580	Monoprost	0	0	0	0	1	1	0	0
13 BH			L	89	91	87	27.7	46.5	46.5	48.1	44.8	51.4	51	51.7	8	54.2	1.16559	41.4	45.3	45.3	45.3	9	99	-0.66	2.06	1	19	89	107	95	86	68	23.45	575	Monoprost	0	0	0	0	1	1
14 GM	K	70	P	95	92	98	25.4	80.1	46.4	45.9	46.9	51	51	51	8	49.9	1.07543	40.2	41.5	42.5	40.5	8	97	-2.62	2.87	1	20	83	97	96	80	57	23.33	537	Monoprost	0	0	0	0	1	1	0	0
14 GM			L	93	91	94	25.8	67.5	46.4	45.4	47.3	50.6	50.5	50.6	7	49.4	1.06466	40.8	39.2	38	40.4	8	96	-3.08	2.19	1	19	69	100	89	78	10	23.62	543	Monoprost	0	0	0	0	1	1
15 MZ	M	65	L	91	92	89	27.1	65	51.7	52.2	51.2	55.5	56.3	54.8	7	55.4	1.07157	49	51.2	53.7	48.7	9	100	-0.34	1.5	1	18	97	140	118	54	75	23.86	541	Combigan, Monoprost	0	1	0	1	1	1	1	1
16 GH	K	61	P	77	77	77	25.6	89.1	39.9	40.3	39.6	40.5	41.8	39.3	8	47.8	1.19799	42.7	43.1	43.8	42.4	9	98	-2.6	1.84	1	20	73	104	96	37	56	23.3	579	Oftensin	0	1	0	0	0	1	1	0
16 GH			L	90	89	90	26.5	88	49.2	49	49.5	53.3	52.2	54.4	9	54.2	1.10163	47.1	49.8	49.9	49.7	8	99	-4.31	1.77	1	19	85	109	118	56	55	23.01	571	nie	1	0	0	0	0	0
17 TM	K	76	P	88	88	89	25.6	99.7	41.6	41.5	41.8	43	43.3	42.8	6	42.9	1.03125	46.8	48.5	48.9	48.1	8	93	-1.35	5.08	1	16	91	107	108	73	77	21.76	523	Oftensin, Xalatan	0	1	0	0	1	1	1	1
17 TM			L	69	64	75	23.3	100	36.5	37.3	35.6	39.4	40.5	38.4	7	37.7	1.03288	41.8	43.9	43.4	44.4	8	99	-0.05	1.85	1	19	68	76	89	50	58	21.8	502	Oftensin, Xalatan	0	1	0	0	1	1
18 KA	K	69	P	100	101	99	25	94.2	46.5	47.6	45.6	49.6	47.2	51.9	7	39.3	0.845161	49.7	54.2	55.2	53.2	7	96	-2.32	0.76	1	22	103	121	142	82	68	25.29	579	Cosopt	0	1	1	0	0	1	0	0
18 KA			L	93	96	90	24.7	91.7	42.9	43.8	41.9	48	46.5	49.5	7	46.1	1.07459	40.8	44.3	42.5	46.1	7	90	-5.28	3.79	1	20	78	86	95	64	65	25.36	592	Cosopt	0	1	1	0	0	1
19 GH	K	59	L	85	90	81	27.8	6.9	47.7	48.8	46.5	50.9	52.4	49.3	9	58	1.21593	45.6	46.4	47	45.7	9	99	-2.86	1.54	1	20	77	95	102	52	58	23.05	496	Nodofree, Monoprost	0	0	1	0	1	1	0	0
20 RM	K	83	P	84	84	84	25.1	89.7	42.6	42.6	42.7	45.7	44.4	47	7	38.9	0.913146	49.3	50.7	49.2	52.3	9	97	-1.89	2.36	1	15	101	115	160	51	78	22.45	513	Monoprost	0	0	0	0	1	1	0	0
20 RM			L	74	75	73	25.9	86.2	41.7	41.8	41.5	47.4	46.4	48.5	8	48	1.15108	42.1	41.5	45.7	36.8	7	96	-2.84	2.17	1	21	70	104	84	46	47	22.47	499	Monoprost	0	0	0	0	1	1
21 CJ	M	81	L	83	81	85	25.2	93	44.7	44.7	44.6	48.6	47.7	49.4	7	47.2	1.05593	41.6	44.2	46.8	41.5	6	92	-6.57	3.01	1	13	74	102	84	53	56	22.41	500	Nodofree combi, Monoprost	0	1	1	0	1	1	1	1
22 LM	K	78	L	65	68	63	18.5	100	34.4	36.1	32.3	38.6	41.7	35.5	7	42.6	1.23837	34.6	33.3	35.7	30.7	9	86	-6.18	5.19	1	13.3	57	83	67	30	49			Taflotan	0	0	0	0	1	1	0	0
2 SA			L	94	94	94	27.8	56.6	50.9	51.2	50.5	55.5	56.6	54.3	10	54.4	1.06876	44.4	48.3	51.3	44.9	10	90	-7.35	8.74	1	17.3	89	99	120	68	68		483	Oftensin	0	1	0	0	0	1
23 PJ	K	70	P	75	73	77	22.4	100	43.1	42.6	43.7	48	49.2	46.9	8	52.5	1.2181	39.1	40	36.5	43.7	9	86	-7.38	7.16	1	15	65	70	86	59	44			Xaloptic Free, Oftidorix	0	1	1	0	1	1	0	0
23 PJ			L	79	76	82	26.3	77.4	45.1	43.7	46.4	49.6	50.1	49.2	8	53.1	1.17738	40.1	41.5	45.2	37.5	8	86	-6.16	3.05	1	17.3	70	115	87	59	21			Xaloptic Free, Oftidorix	0	1	1	0	1	1
3 MR			P	91	87	95	27.4	48.3	43.9	43.5	44.4	46.6	46.4	46.8	7	48.3	1.10023	46.1	48	48	48	8	79	-7.26	8.68	1	22	87	95	111	70	71			Oftensin	0	1	0	0	0	1
7 PZ			P	56	56	56	15.6	100	28.2	29.1	27.4	33.2	32.8	33.6	6	34.8	1.23404	32.5	31.9	34.4	29.2	7	78	-6.33	6.69	0.9	19	52	66	55	33	54	23.26	564	Cosopt, Briglau	0	1	1	1	0	1
24 SG	K	77	P	76	80	71	24.1	100	39.5	41	38	46.7	49.3	44	8	50.8	1.28608	33.5	34.3	36.2	32.4	9	80	-7.24	7.98	1	19	69	72	63	70	71			Cosopt, Briglau	1	1	1	1	0	1	1	0
25 HB	K	79	P	85	85	84	25.3	82.6	47.7	47.3	48	51.9	51.9	51.8	8	51.8	1.08595	40.7	38.5	40.3	36.7	9	90	-7.56	7.64	1	21	75	97	84	57	61	22.84	517	rozalin, alphagan	0	0	1	1	0	1	1	0
25 HB			L	86	87	84	23.4	99.9	49.1	49.9	48.2	51.8	51.3	52.4	7	49.1	1	46.6	46.2	44.9	47.5	8	79	-11.48	2.34	0.9	19	73	95	95	62	39	22.52	503	rozalin, alphagan	0	0	1	1	0	1
26 OJ	M	77	P	76	70	81	20.5	99.5	41.6	40.9	42.3	43.9	43.7	44	7	48.4	1.16346	39.9	41.7	38	45.6	8	89	-6.88	3.77	1	16	77	87	111	40	69	23.37	540	nodofree combi	0	1	1	0	0	1	1	0
27 ZJ	M	71	P	62	62	62	25.1	70.3	41.5	43.1	39.9	48.5	48	49	9	50.5	1.21687	32.4	30.8	32.3	29.3	7	67	-13.89	8.61	1	20.3	45	56	41	54	31			Trusopt	0	0	1	0	0	1	0	0
27 ZJ			L	75	76	74	21.6	99.7	36.9	37.2	36.5	44.3	44.5	44.1	7	42.9	1.1626	38.1	36.3	36.6	36	8	56	-14.4	11.61	1	19	59	59	60	44	73			Trusopt	0	0	1	0	0	1		0
5 KS			P	72	73	71	23	100	35.3	35.6	35	39.7	38.5	41	7	48.7	1.3796	26	23.4	26.4	20.1	8	54	-17.87	13.25	1	18	52	64	51	47	47			Timo Comod, Monoprost	0	1	0	0	1	1
28 WW	K	82	P	58	58	57	16.8	100	34.1	34.2	34.1	40.5	38.7	42.2	7	40.2	1.17889	32.3	30.2	28.7	31.8	8	22	-25.98	11.07	0.7	21	43	43	49	44	36	23.88	636	Vizidor Alphagan	0	0	1	1	0	1	1	0
28 WW			L	62	57	67	10.4	100	32.7	30.9	34.5	37	34.1	40	8	49	1.49847	34.6	35.2	35.4	35	8	51	-13	13.08	1	20	57	76	53	41	56	23.92	640	Vizidor Alphagan	0	0	1	1	0	1
24 SG			L	73	74	73	16.8	100	34	35	32.9	39.5	41.9	37	7	41.4	1.21765	28.7	26.4	28.8	23.9	8	10	-27.1	7.42	0.8	18	54	54	54	53	54			Cosopt, Briglau	0	1	1	1	0	1
29 BJ	M	66	P	61	63	60	18	100	36.8	37.8	35.8	44.8	48.9	40.6	8	53.5	1.4538	34.1	32.2	35	29	9	38	-19.32	15.15	1	16	52	65	39	46	59	23.25	518	Duotrav, Azopt	0	1	1	0	1	1	1	1
29 BJ			L	61	64	58	16.2	100	34.8	35.5	34	41.6	44.6	38.5	7	48.6	1.39655	31.9	28.2	29	27.3	9	29	-21.14	13.96	1	15	39	47	38	41	32	23.12	518	Duotrav, Azopt	0	1	1	0	1	1
12 WJ			P	60	60	59	16.8	100	32.4	32.7	32.1	36.3	38.4	34.2	7	43.7	1.34877	28.7	26.7	27	26.4	7	22	-25.44	8.34	1	15	40	44	44	45	28	22.62	463	alphagan, rozacom, monoprost	0	1	1	1	1	1
30 WR	M	60	P	63	65	60	10	100	31.7	32.8	30.5	35.7	38	33.3	6	35.6	1.12303	39.4	42	41.1	43	9	57	-12.83	10.02	0.8	17	65	78	82	36	65	24.53	486	bez kropli	1	0	0	0	0	0	0	0
30 WR			L	63	65	62	12.1	100	33.4	34.2	32.5	37.7	41.4	34	7	44.7	1.33832	34.4	36	40.4	31.3	8	25	-22.47	11.62	1	16	56	73	49	35	65	24.76	483	bez kropli	1	0	0	0	0	0
